# Supplementary material for: Analysis of DNA Methylation in a Three-Generation Family Reveals Widespread Genetic Influence on Epigenetic Regulation
Source: PLoS Genet. 2011 Aug 11;7(8):e1002228. doi: 10.1371/journal.pgen.1002228 (PMC3154961; doi:10.1371/journal.pgen.1002228)
Supplement: Table S1 — Prevalence of ASM in each sample. (XLS) [file pgen.1002228.s003.xls]

## Sheet: Sheet1
Table S1
Sample	Number of CpGs (10x coverage)	Number of CpGs (25x coverage)	Number of heterozygous SNPs called	Number of SNPs with ASM	Fraction of SNPs	Number of CpGs with ASM	Number of ASM events
H1 hESC Rep1	862076	673657	24979	1340	0.054	1574	1937
H1 hESC Rep2	701253	389103	10721	508	0.047	628	800
GM12878 Rep1	723709	556201	19911	1646	0.083	2002	2375
GM12878 Rep2	718484	509828	17238	1446	0.084	1766	2091
Human Sample A	937655	694736	21645	1297	0.06	1417	1769
Human Sample B	938012	641149	15012	1280	0.085	1457	1826
Human Sample C	975528	775575	10832	1217	0.112	1424	1782
Human Sample D	937813	730936	17787	1208	0.068	1325	1637
Human Sample E	981856	810435	10276	1131	0.11	1289	1668
Human Sample F	1028331	850546	16691	1133	0.068	1240	1532
Human Sample G	922010	636768	10139	1099	0.108	1233	1591
Human Sample H	865014	578633	11230	1057	0.094	1222	1574
Kidney	1029535	648004	18357	1069	0.058	1223	1521
Skeletal Muscle	1028873	715283	17979	1006	0.056	1041	1332
