# Supplementary material for: Analysis of DNA Methylation in a Three-Generation Family Reveals Widespread Genetic Influence on Epigenetic Regulation
Source: PLoS Genet. 2011 Aug 11;7(8):e1002228. doi: 10.1371/journal.pgen.1002228 (PMC3154961; doi:10.1371/journal.pgen.1002228)
Supplement: Table S2 — Allele-specific expression of ATRX and TBL1X, genes expressed from the active X chromosome, indicate that two clones inactivate the maternally inherited X chromosome and two clones inactivate the paternally inherited X chromosome. (XLS) [file pgen.1002228.s004.xls]

## Sheet: Sheet1
Table S2
		ATRX		TBL1X
		rs3088074		rs16985675
		G	C	G	C
Cell line	Xi origin	pat	mat	pat	mat
GM12878 (original)		10	90	nd	nd
Isolates:
GM12878-16 (Rep 1)	mat	100	0	100	0
GM12878-56 (Rep 2)	mat	100	0	100	0
GM12878-34 (Rep 1)	pat	0	100	0	100
GM12878-40 (Rep 2)	pat	0	100	0	100
