# Supplementary material for: Analysis of DNA Methylation in a Three-Generation Family Reveals Widespread Genetic Influence on Epigenetic Regulation
Source: PLoS Genet. 2011 Aug 11;7(8):e1002228. doi: 10.1371/journal.pgen.1002228 (PMC3154961; doi:10.1371/journal.pgen.1002228)
Supplement: Table S3 — SNP coverage by category. (XLS) [file pgen.1002228.s005.xls]

## Sheet: Sheet1
Table S3
SNP Category	Median coverage
All	50
ASM	66
CpG disrupting	49
non-CpG disrupting	51
Promoter	52
Intergenic	51
First Exon	51
First Intron	51
Other Introns	44
Other Exons	48
3' Proximal	54
CpG islands	50
non-CpG islands	49
